# Supplementary material for: Estrogen Promotes Hepatic Synthesis of Long-Chain Polyunsaturated Fatty Acids by Regulating ELOVL5 at Post-Transcriptional Level in Laying Hens
Source: Int J Mol Sci. 2017 Jun 30;18(7):1405. doi: 10.3390/ijms18071405 (PMC5535898; doi:10.3390/ijms18071405)
Supplement: Supplementary file 1 [file ijms-18-01405-s001.zip]

Archive with 1 entries (1 files):
- ijms-204176-suppl.pdf
